# Supplementary material for: IgG Antibody Responses to Epstein-Barr Virus in Myalgic Encephalomyelitis/Chronic Fatigue Syndrome: Their Effective Potential for Disease Diagnosis and Pathological Antigenic Mimicry
Source: Medicina (Kaunas). 2024 Jan 15;60(1):161. doi: 10.3390/medicina60010161 (PMC10820613; doi:10.3390/medicina60010161)
Supplement: Supplementary file 1 [file medicina-60-00161-s001.zip]

Archive with 1 entries (1 files):
- medicina-2761006-supplementary.pdf
